# Supplementary material for: Role and Mechanisms of Gut Microbiota in Infectious Diseases: Recent Evidence from Animal Models
Source: Biology (Basel). 2026 Jan 30;15(3):256. doi: 10.3390/biology15030256 (PMC12897338; doi:10.3390/biology15030256)
Supplement: Supplementary file 1 [file biology-15-00256-s001.zip]

Archive with 1 entries (1 files):
- biology-4051833-supplementary.pdf
